# Supplementary material for: Molecular alterations and prognosis of breast cancer with cutaneous metastasis
Source: Diagn Pathol. 2024 Jul 5;19:93. doi: 10.1186/s13000-024-01509-x (PMC11225245; doi:10.1186/s13000-024-01509-x)
Supplement: Supplementary file 2 — Supplementary Material 2 [file 13000_2024_1509_MOESM2_ESM.xlsx]

## Sheet: Table S1
	Table S1 Overview of patients’ clinicopathological characteristics of the validation dataset
	Factors	N, % of patients
	Sex
	Male	5 (0.62%)
	Female	802 (99.38%)
	Age
	Median age (range)	54 (24~91)
	Molecular type
	HR+/HER2-	660 (81.78%)
	HR+/HER2+	45 (5.58%)
	HR+/HER2_Unknown	6 (0.74%)
	HR+/HER2_Equivocal	1(0.12%)
	HR-/HER2+	19 (2.35%)
	HR-/HER2-	1 (0.12%)
	Triple Negative	75 (9.29%)

## Sheet: Table S2
Table S2 the gene list of the NGS panel
ABCB1
ADH1B
AIP
AKT1
AKT2
AKT3
ALK
AMER1
APC
AR
ARAF
ARID1A
ARID1B
ARID2
ASCL4
ASXL1
ATM
ATR
ATRX
AURKA
AURKB
AXIN2
AXL
B2M
BAI3
BAK1
BAP1
BARD1
BAX
BCL2
BCR
BIRC3
BLM
BMPR1A
BRAF
BRCA1
BRCA2
BRD4
BRIP1
BTG2
BTK
BUB1B
C11orf30
CASP8
CBL
CBLB
CCND1
CCNE1
CD274
CDC73
CDH1
CDK12
CDK4
CDK6
CDK8
CDKN1A
CDKN1B
CDKN2A
CDKN2C
CEBPA
CEP57
CHD4
CHD8
CHEK1
CHEK2
CREBBP
CRKL
CSF1R
CTCF
CTLA4
CTNNB1
CUL3
CUX1
CXCR4
CYLD
CYP2A6
CYP2D6
CYP3A4
DAXX
DDR2
DENND1A
DICER1
DLL3
DNMT3A
DOT1L
DPYD
DTL
DUSP2
EGFR
EP300
EPAS1
EPHA2
EPHA3
EPHA5
ERBB2
ERBB2IP
ERBB3
ERBB4
ERCC1
ERCC2
ERCC3
ERCC4
ERCC5
ESR1
ETV1
ETV4
ETV5
ETV6
EWSR1
EXT1
EXT2
EZH2
EZR
FANCA
FANCC
FANCD2
FANCE
FANCF
FANCG
FANCI
FANCL
FANCM
FAT1
FBXW7
FGF19
FGFR1
FGFR2
FGFR3
FGFR4
FH
FLCN
FLT1
FLT3
FLT4
FOXL2
GATA1
GATA2
GATA3
GATA4
GATA6
GNAQ
GNAS
GRIN2A
GRM3
GRM8
HDAC2
HDAC9
HGF
HNF1A
HNF1B
HRAS
IDH2
IFNE
IFNG
IFNGR1
IFNGR2
IGF1R
IKBKE
IL7R
INPP4B
IRF2
JAK1
JAK2
JAK3
JARID2
KDM5A
KDR
KEAP1
KIT
KLLN
KMT2A
KMT2B
KMT2C
KRAS
LHCGR
LMO1
LRP1B
LYN
LZTR1
MAP2K1
MAP2K2
MAP2K4
MAP3K1
MAP3K4
MAX
MCL1
MDM2
MDM4
MECOM
MED12
MEF2B
MEN1
MET
MGMT
MITF
MLH1
MLH3
MLLT3
MLLT4
MPL
MRE11A
MSH2
MSH6
MTHFR
MTOR
MUTYH
MYC
MYCL
MYCN
MYD88
NBN
NCOR1
NF1
NF2
NFE2L2
NFKBIA
NKX2-1
NOTCH1
NOTCH2
NOTCH3
NPM1
NRAS
NRG1
NSD1
NTRK1
NTRK2
NTRK3
NUTM1
PAK3
PALB2
PALLD
PARK2
PARP1
PAX5
PBRM1
PDCD1
PDCD1LG2
PDE11A
PDGFRA
PDGFRB
PDK1
PGR
PIK3C3
PIK3CA
PIK3R1
PIK3R2
PKHD1
PLCB4
PLK1
PMS1
PMS2
POLD1
POLE
POLH
POT1
PPARD
PPP2R1A
PRDM1
PREX2
PRF1
PRKACA
PRKAR1A
PRKCI
PRKDC
PRSS1
PTCH1
PTEN
PTK2
PTPN11
PTPN13
QKI
RAC1
RAC3
RAD50
RAD51
RAD51B
RAD51D
RAD54L
RAF1
RARA
RB1
RECQL4
RELN
RET
RHOA
RICTOR
RNF43
ROS1
RPTOR
RRM1
RUNX1
RUNX1T1
SBDS
SDHA
SDHB
SDHC
SDHD
SETBP1
SETD2
SF3B1
SGK1
SLC34A2
SLC3A2
SMAD2
SMAD3
SMAD4
SMARCA4
SMARCB1
SMO
SOCS1
SOX2
SPOP
SPRY4
SRC
SRSF2
SRY
STAG2
STAT3
STK11
STMN1
SUFU
TACC3
TAP1
TAP2
TEK
TEKT4
TERC
TERT
TET2
TGFBR2
THADA
TMEM127
TNFAIP3
TNFRSF11A
TNFRSF14
TNFSF11
TOP1
TOP2A
TP53
TP63
TSC1
TSC2
TSHR
TTF1
TUBB3
U2AF1
UGT1A1
VEGFA
VHL
WAS
WISP3
WRN
WT1
XPA
XPC
XRCC1
YAP1
ZNF217
ZNF703
ABCC2
PRSS3
ALDH2
RAD51C
ARID5B
RARG
RASGEF1A
ATF1
ATIC
SDC4
SEPT9
BAD
SKP2
BCL2L11
SMAD7
SOS1
SPRED1
CD74
CDA
CDK10
TMPRSS2
CDKN1C
TNFRSF19
CDKN2B
TPMT
TYMS
VAMP2
CYP19A1
XRCC2
CYP2A13
CYP2A7
CYP2B6
CYP2C19
CYP2C9
CYP3A5
CYSLTR2
DHFR
EIF1AX
EPCAM
FOXA1
FOXP1
FRG1
GNA11
GSTM1
GSTM4
GSTP1
GSTT1
HLA-A
IDH1
IFNA6
IFNB1
IGF2
IKZF1
KIF1B
KITLG
KMT2D
MLLT1
MYH9
NAT1
NQO1
PARP2
PHOX2B
PIK3CD
PLAG1
POLD3

## Sheet: Table S3
Table S3 The genomic variations of each sample of the patients
SampleID	Gene	ExonicFunc	Tissue
1-1	MCL1	CNV	breast
1-1	FGFR2	CNV	breast
1-1	FGFR2	SV	breast
1-1	FGFR2	SV	breast
1-1	TP53	missense_variant	breast
1-1	FGFR2	CNV	breast
1-1	FGFR2	SV	breast
1-1	FGFR2	SV	breast
1-1	TP53	missense_variant	breast
1-2	TP53	missense_variant	skin
1-2	FGFR2	SV	skin
1-2	FGFR2	SV	skin
1-3	FGFR2	CNV	lymph node
1-3	FGFR2	SV	lymph node
1-3	FGFR2	SV	lymph node
1-3	BARD1	missense_variant	lymph node
1-3	MYC	CNV	lymph node
2-1	TP53	missense_variant	breast
2-1	PIK3CA	missense_variant	breast
2-1	TGFBR2	frameshift_variant	breast
2-1	KMT2C	stop_gained	breast
2-1	JAK1	missense_variant	breast
2-1	ALK	missense_variant	breast
2-2	FOXA1	missense_variant	skin
2-2	TP53	missense_variant	skin
2-2	NOTCH1	missense_variant	skin
2-2	PIK3CA	missense_variant	skin
2-2	AMER1	missense_variant	skin
2-2	ARID1A	stop_gained	skin
2-2	ATR	frameshift_variant	skin
2-2	ARID1A	stop_gained	skin
2-2	EGFR	missense_variant	skin
2-2	NSD1	missense_variant	skin
2-2	RAD51C	missense_variant	skin
2-2	FOXP1	missense_variant	skin
2-2	KMT2C	stop_gained	skin
2-2	CCNE1	SV	skin
2-3	TP53	missense_variant	lymph node
2-3	PIK3CA	missense_variant	lymph node
2-3	FOXA1	missense_variant	lymph node
2-3	ARID1A	stop_gained	lymph node
2-3	NOTCH1	missense_variant	lymph node
2-3	ARID1A	stop_gained	lymph node
2-3	ATM	missense_variant	lymph node
2-3	RAD51C	missense_variant	lymph node
2-3	NSD1	missense_variant	lymph node
2-3	GATA3	splice_acceptor_variant	lymph node
2-3	ERBB3	missense_variant	lymph node
2-3	FOXP1	missense_variant	lymph node
2-3	KMT2C	stop_gained	lymph node
2-3	FGFR1	CNV	lymph node
2-3	CDK12	CNV	lymph node
2-3	ZNF703	CNV	lymph node
2-3	ERBB2	CNV	lymph node
2-3	CCNE1	CNV	lymph node
3-1	ATRX	missense_variant	breast
3-1	BARD1	missense_variant	breast
3-1	JAK2	missense_variant	breast
3-1	PIK3R2	inframe_insertion	breast
3-1	PLCB4	inframe_deletion	breast
3-1	QKI	missense_variant	breast
3-1	TP53	inframe_deletion	breast
3-1	XRCC2	stop_gained	breast
3-1	RHOA	missense_variant	breast
3-1	SETD2	missense_variant	breast
3-1	ERBB2	CNV	breast
3-2	ATRX	missense_variant	skin
3-2	BARD1	missense_variant	skin
3-2	CBLB	missense_variant	skin
3-2	JAK2	missense_variant	skin
3-2	PIK3R2	inframe_insertion	skin
3-2	PLCB4	inframe_deletion	skin
3-2	QKI	missense_variant	skin
3-2	TP53	inframe_deletion	skin
3-2	XRCC2	stop_gained	skin
3-2	ERBB2	CNV	skin
4-1	KEAP1	missense_variant	breast
4-1	TP53	splice_acceptor_variant	breast
4-1	AXL	missense_variant	breast
4-1	EGFR	missense_variant	breast
4-1	IRF2	splice_acceptor_variant	breast
4-2	TP53	splice_acceptor_variant	skin
4-2	KEAP1	missense_variant	skin
4-2	BAK1	missense_variant	skin
4-2	IRF2	splice_acceptor_variant	skin
4-2	AXL	missense_variant	skin
4-2	FLT1	missense_variant	skin
4-2	STK11	CNV	skin
4-2	BRD4	SV	skin
4-2	BRD4	SV	skin
5-1	AR	missense_variant	breast
5-1	TP53	missense_variant	breast
5-1	PIK3R1	inframe_deletion	breast
5-1	RHOA	missense_variant	breast
5-1	CDH1	missense_variant	breast
5-1	TP53	missense_variant	breast
5-2	AR	missense_variant	skin
5-2	TP53	missense_variant	skin
5-2	TP53	missense_variant	skin
5-2	MRE11A	inframe_deletion	skin
5-2	PIK3R1	inframe_deletion	skin
5-2	SRC	splice_donor_variant	skin
6-1	AURKA	stop_gained	breast
6-1	AXIN2	missense_variant	breast
6-1	BRCA2	inframe_deletion	breast
6-1	FOXA1	missense_variant	breast
6-1	IGF1R	inframe_deletion	breast
6-1	KITLG	missense_variant	breast
6-1	NRG1	missense_variant	breast
6-1	PREX2	missense_variant	breast
6-1	LRP1B	missense_variant	breast
6-1	NF1	SV	breast
6-1	ERBB2	CNV	breast
6-1	CDK12	CNV	breast
6-1	AR	CNV	breast
6-1	VEGFA	CNV	breast
6-1	MYC	CNV	breast
6-1	MDM4	CNV	breast
6-2	AURKA	stop_gained	skin
6-2	AXIN2	missense_variant	skin
6-2	BRCA2	inframe_deletion	skin
6-2	FOXA1	missense_variant	skin
6-2	IGF1R	inframe_deletion	skin
6-2	KITLG	missense_variant	skin
6-2	NRG1	missense_variant	skin
6-2	PREX2	missense_variant	skin
6-2	XPA	missense_variant	skin
6-2	PLCB4	missense_variant	skin
6-2	DPYD	missense_variant	skin
6-2	PTCH1	frameshift_variant	skin
6-2	AXIN2	missense_variant	skin
6-2	MET	missense_variant	skin
6-2	ERBB4	missense_variant	skin
6-2	NF1	SV	skin
6-2	ERBB2	CNV	skin
6-2	CDK12	CNV	skin
6-2	VEGFA	CNV	skin
6-2	MYC	CNV	skin
6-2	AR	CNV	skin
7-1	EGFR	CNV	breast
7-1	PTK2	CNV	breast
7-1	HGF	CNV	breast
7-1	FANCA	MISSENSE_VARIANT	breast
7-1	BRD4	STOP_GAINED	breast
7-1	PIK3CA	INFRAME_DELETION	breast
7-1	TP53	STOP_GAINED	breast
7-1	GATA6	MISSENSE_VARIANT	breast
7-1	PREX2	MISSENSE_VARIANT	breast
7-1	MYC	CNV	breast
7-2	BRD4	STOP_GAINED	skin
7-2	ADGRB3	MISSENSE_VARIANT	skin
7-2	MYC	CNV	skin
7-2	PREX2	MISSENSE_VARIANT	skin
7-2	TP53	STOP_GAINED	skin
7-2	EGFR	CNV	skin
7-2	GATA3	INFRAME_DELETION	skin
7-2	GATA6	MISSENSE_VARIANT	skin
7-2	PIK3CA	INFRAME_DELETION	skin
7-2	FANCA	MISSENSE_VARIANT	skin
8-1	RAD54L	INFRAME_INSERTION	breast
8-1	PIK3CA	MISSENSE_VARIANT	breast
8-1	CBL	MISSENSE_VARIANT	breast
8-1	TP53	MISSENSE_VARIANT	breast
8-1	LMO1	MISSENSE_VARIANT	breast
8-1	CYSLTR2	MISSENSE_VARIANT	breast
8-2	FLT4	CNV	skin
8-2	ATRX	MISSENSE_VARIANT	skin
8-2	CREBBP	STOP_GAINED	skin
8-2	CHD8	FRAMESHIFT_VARIANT	skin
8-2	PIK3CA	MISSENSE_VARIANT	skin
8-2	FGFR4	CNV	skin
8-2	TP53	MISSENSE_VARIANT	skin
8-2	PDK1	MISSENSE_VARIANT	skin
8-2	ALK	MISSENSE_VARIANT	skin
8-2	TERT	CNV	skin
8-2	EZH2	MISSENSE_VARIANT	skin
9-1	FANCI	missense_variant	breast
9-1	SMARCA4	frameshift_variant	breast
9-1	TAP2	missense_variant	breast
9-1	PREX2	missense_variant	breast
9-1	MYC	CNV	breast
9-1	MCL1	CNV	breast
9-1	PTK2	CNV	breast
10-1	PTEN	stop_gained	skin
10-1	ESR1	missense_variant	skin
10-1	EPHA2	missense_variant	skin
10-1	ESR1	missense_variant	skin
10-1	AMER1	missense_variant	skin
10-1	FANCA	missense_variant	skin
10-1	ZNF703	CNV	skin
10-1	FGFR1	CNV	skin
11-1	ARID1B	MISSENSE_VARIANT	skin
11-1	MAP3K1	FRAMESHIFT_VARIANT	skin
11-1	AKT1	MISSENSE_VARIANT	skin
11-1	ESR1	MISSENSE_VARIANT	skin
11-1	MAP3K1	FRAMESHIFT_VARIANT	skin
11-1	MAP3K1	FRAMESHIFT_VARIANT	skin
12-1	CYP2D6	MISSENSE_VARIANT	skin
12-1	PIK3CA	MISSENSE_VARIANT	skin
12-1	BTG2	MISSENSE_VARIANT	skin
12-1	CYP2D6	MISSENSE_VARIANT	skin
12-1	KIT	CNV	skin
12-1	TERT	CNV	skin
12-1	TP53	MISSENSE_VARIANT	skin
12-1	PTEN	MISSENSE_VARIANT	skin
12-1	PTEN	MISSENSE_VARIANT	skin
13-1	MSH2	stop_gained	skin
13-1	AKT1	missense_variant;splice_region_variant	skin
13-1	CTCF	missense_variant	skin
13-1	CUL3	missense_variant	skin
13-1	SRSF2	missense_variant	skin
13-1	GRM3	missense_variant	skin
